# Supplementary material for: Mating Interactions between Schistosoma bovis and S. mansoni and Compatibility of Their F1 Progeny with Biomphalaria glabrata and Bulinus truncatus
Source: Microorganisms. 2022 Jun 19;10(6):1251. doi: 10.3390/microorganisms10061251 (PMC9227498; doi:10.3390/microorganisms10061251)
Supplement: Supplementary file 1 [file microorganisms-10-01251-s001.zip]

Archive with 1 entries (1 files):
- microorganisms-1755666-supplementary.pdf
